# Supplementary material for: Protocatechuic Acid from Euonymus alatus Mitigates Scopolamine-Induced Memory Impairment in Mice
Source: Foods. 2024 Aug 23;13(17):2664. doi: 10.3390/foods13172664 (PMC11394611; doi:10.3390/foods13172664)
Supplement: Supplementary file 1 [file foods-13-02664-s001.zip]

Archive with 1 entries (1 files):
- foods-3162171-supplementary.pdf
